# Supplementary material for: Auditory Cortex Asymmetry Associations with Individual Differences in Language and Cognition
Source: Brain Sci. 2023 Dec 23;14(1):14. doi: 10.3390/brainsci14010014 (PMC10813516; doi:10.3390/brainsci14010014)
Supplement: Supplementary file 1 [file brainsci-14-00014-s001.zip]

Archive with 1 entries (1 files):
- brainsci-2763387-supplementary.pdf
